# Supplementary material for: Assessing the Usability, Feasibility, and Engagement in IM FAB, a Functionality-Focused Micro-Intervention to Reduce Eating Disorder Risk
Source: Int J Environ Res Public Health. 2025 Oct 23;22(11):1618. doi: 10.3390/ijerph22111618 (PMC12652462; doi:10.3390/ijerph22111618)
Supplement: Supplementary file 1 [file ijerph-22-01618-s001.zip]

Archive with 1 entries (1 files):
- ijerph-3859785-supplementary.pdf
